# Supplementary material for: A new class of antibodies that overcomes a steric barrier to cross-group neutralization of influenza viruses
Source: PLoS Biol. 2023 Dec 21;21(12):e3002415. doi: 10.1371/journal.pbio.3002415 (PMC10734940; doi:10.1371/journal.pbio.3002415)
Supplement: S1 Data — (XLSX) [file pbio.3002415.s010.xlsx]

## Sheet: Figure 3 
					Antibody
			Pos. 133a	Pos. 226	K03.28	S8V1-172	CR8030	S5V2-29
	H1N1	A/USSR/90/1977	K	Q	>100	>100	>100	0.1884
		A/Chile/01/1983	K	Q	>100	>100	>100	0.3244
		A/Texas/36/1991	K	Q	>100	>100	>100	0.2278
		A/Solomon Islands/3/2006	-	R	0.1767	7.752	>100	0.1526
		A/Solomon Islands/3/2006-R226Q	-	Q	>100	>100	>100	0.2686
		A/California/04/2009	K	Q	0.193	>100	>100	0.2205
		A/California/07/2009(X-181)	K	R	0.1744	1.112	>100	0.3542
		A/Michigan/45/2015	K	Q	0.1258	>100	>100	0.2182
		A/Michigan/45/2015-Q226R	K	R	0.1102	82.32	>100	0.3478
		A/Brisbane/02/2018(IVR-190)	K	R	0.1602	>100	>100	0.5183
		A/Victoria/2570/2019( IVR-215)	N	R	0.2125	>100	>100	0.1976
		A/Wisconsin/588/2019	N	Q	>100	>100	>100	0.2312
	H3N2	A/Aichi/02/1968(X-31)	-	L	>100	>100	>100	0.397
		A/Philippines/02/1982	-	L	>100	>100	>100	0.5507
		A/Beijing/353/1989	-	L	0.4411	>100	>100	0.2988
		A/Johannesburg/33/1994	-	Q	0.1496	0.1128	>100	0.2516
		A/Sydney/05/1997	-	I	0.1293	<0.1	>100	0.3281
		A/Moscow/10/1999	-	V	>100	>100	>100	0.6
		A/Fujian/411/2002	-	V	>100	>100	>100	0.5443
		A/Wisconsin/67/2005	-	I	>100	>100	>100	0.3185
		A/Texas/50/2012	-	I	>100	>100	>100	0.2873
		A/Hong Kong/4801/2014	-	I	>100	>100	>100	0.2608
		A/Kansas/14/2017	-	I	>100	>100	>100	0.2973		Kd in nM
		A/Tasmania/53/2020(IVR-221)	-	I	>100	>100	>100	0.2318		<1	1-5	5-25	25-100	>100

## Sheet: Figure S3 AB 
		Donor	Antibody	IGHV	IGHD	IGHJ	HCDR3 Sequence	HCDR3 length	IgLV	IGLJ	LCDR3	LCDR3 Length
		KEL03	K03.28	IGHV3-48	IGHD3-10	IGHJ6	CARLLDSIVWGEGWYYGMDVW	19	IGLV3-21	IGLJ2 or IGLJ3	CQVWDTSSGPPHVIF	13
		S5	S5V2-42	IGHV3-15	IGHD2-15	IGHJ6	CTTENVVVGEGWYYGMDVW	17	IGLV2-14	IGLJ2 or IGLJ3	CSSYGSITTLDVVF	12
		S5	S5V2-79	IGHV3-15	IGHD2-15	IGHJ6	CTTENVVVGEGWFNGMDVW	17	IGLV2-14	IGLJ2 or IGLJ3	CSSYTNTNTLDVVF	12
		S8	S8V1-137	IGHV4-59	IGHD3-3	IGHJ6	CARHDVVFGEGWYYGLDIW	17	IGKV3-11	IGKJ4	CQQDSNWLTF	8
		S8	S8V1-144	IGHV4-59	IGHD2-2	IGHJ6	CARDDIVVGEGWYNGMDVW	17	IGKV3-11	IGKJ4	CQHGSTWPTF	8
		S8	S8V1-172	IGHV4-59	IGHD2-2	IGHJ6	CARDDIVIGEGWYHGMDLW	17	IGKV3-11	IGKJ4	CQHRSTWVTF	8
		S8	S8V2-40	IGHV4-61	IGHD3-10	IGHJ6	CARLSMVKGEGWFDGLDVW	17	IGKV3-20	IGKJ4	CQHYDGSLTF	8
		S8	S8V2-67	IGHV4-59	IGHD2-2	IGHJ6	CARDDIVIGEGWYHGMDLW	17	IGKV3-11	IGKJ4	CQHRSTWVTF	8
		S8	S8V2-112	IGHV4-59	IGHD3-10	IGHJ6	CARVSMVQGEGWYYGMDVW	17	N.R.	N.R.	N.R.	N.R.
		S8	S8V2-113	IGHV4-59	IGHD3-10	IGHJ6	CARVSMVLGEGWFHGMDVW	17	IGLV3-1	IGLJ3	CQAWDSNTVVF	9
		S8	S8V2-117	IGHV4-59 or IGHV4-61	IGHD3-10	IGHJ6	CARISMVLGEGWYHGMDVW	17	N.R.	N.R.	N.R.	N.R.
		Donor	Antibody	IGHV	IGHD	IGHJ	HCDR3 Sequence	HCDR3 length	IgLV	IGLJ	LCDR3	LCDR3 Length
		S5	S5V2-28	IGHV3-15	IGHD2-15	IGHJ6	CATENVVVGEHWYRGFDVW	17	IGLV2-14	IGLJ2 or IGLJ3	CSSYTNTNTLDVVF	12
		S5	S5V2-34	IGHV3-15	IGHD2-15	IGHJ6	CTTENVVEGEHWYHGLDVW	17	IGLV2-14	IGLJ2 or IGLJ3	CSSYAXTNTLXVVF	12
		S5	S5V2-35	IGHV3-15	IGHD2-15	IGHJ6	CTTENVVVGESWYYGLDVW	17	IGLV2-14	IGLJ2 or IGLJ3	CSSYTSISTLDVVF	12
		S5	S5V2-44	IGHV3-15	IGHD2-15	IGHJ6	CTTENVVVGEHWYHGLDVW	17	IGLV2-14	IGLJ2 or IGLJ3	CSSYTNMNTLDVVF	12
		S5	S5V2-46	IGHV3-15	IGHD2-15	IGHJ6	CCTENVVVGENWYYGLDVW	17	IGLV2-14	IGLJ2 or IGLJ3	CCSYSSIITLDVVF	12
		S5	S5V2-51	IGHV3-15	IGHD2-15	IGHJ6	CTTENVVVGENWYHGLDVW	17	IGLV2-14	IGLJ2 or IGLJ3	CSSYTNMNTLDVVF	12
		S5	S5V2-67	IGHV3-48	IGHD4-17	IGHJ6	CARFDEDAEGYYGMDVW	15	IGKV1-5	IGKJ1	CQQYNAYWTF	8
		S5	S5V2-73	IGHV4-61	IGHD5-18	IGHJ6	CARDMLHFDRYSYGYSPDYYYYGMDVW	25	IGLV2-14	IGLJ2 or IGLJ3	CSSYTNINTLDVVF	12
		S5	S5V2-74	IGHV3-15	IGHD2-15	IGHJ6	CTTEDVVVGENWYNGMDVW	17	IGLV2-14	IGLJ2 or IGLJ3	CSSYTSSSTLDVVF	12
		S5	S5V2-77	IGHV3-30	IGHD2-21	IGHJ4	CAKAGNAGWECGSDCYEGDYW	19	IGLV2-14	IGLJ1	CSSHASSSPYVF	10
		S5	S5V2-81	IGHV3-48	IGHD4-17	IGHJ6	CARFDEDAEGYYGMDVW	15	IGKV1-5	IGKJ1	CQQYNFYWTF	8
		S5	S5V2-82	IGHV3-15	IGHD2-15	IGHJ6	CITENVVVGEHWYNGFDVW	17	IGLV2-14	IGLJ2 or IGLJ3	CSAYTTTNTLDVVF	12
		S5	S5V2-86	IGHV3-15	IGHD2-15	IGHJ6	CTTENVVVGEHWYHGMDVW	17	IGLV2-14	IGLJ2 or IGLJ3	CSSYTNINTLDVVF	12
		S5	S5V2-98	IGHV3-15	IGHD2-15	IGHJ6	CTTENVVVGEHWFYGLDIW	17	IGLV2-14	IGLJ2 or IGLJ3	CSSYTTSGTLDVVF	12
		S5	S5V2-99	IGHV3-30	IGHD3-16	IGHJ6	CARADEDVEGYYGMDVW	15	IGKV1-5	IGKJ2	CQQYNNYPHTF	9
		S5	S5V2-100	IGHV3-15	IGHD2-15	IGHJ6	CTTENVVVGEHWYHGLDVW	17	IGLV2-14	IGLJ2 or IGLJ3	CSSYTTATTLDVVF	12
		S5	S5V2-103	IGHV3-15	IGHD2-15	IGHJ6	CTTENVVVGEHWYHGLDVW	17	IGLV2-14	IGLJ2 or IGLJ3	CSSYTTATTLDVVF	12
		S5	S5V2-107	IGHV3-15	IGHD2-15	IGHJ6	CTTENVVVGEHWFNGMDVW	17	IGLV2-14	IGLJ2 or IGLJ3	CSSYTNINTLDVIF	12
		S5	S5V2-112	IGHV3-48	IGHD5-12	IGHJ6	CATSRPSGYDGEGFFYYYYGMDVW	22	IGKV1-9	IGKJ3	CQQLNSPFTF	8
		S5	S5V2-113	IGHV3-48	IGHD4-17	IGHJ6	CARFDEDAEGHYGMDVW	15	IGKV1-5	IGKJ1	CQQYNVYWTF	8
		S5	S5V2-116	IGHV3-48	IGHD4-17	IGHJ6	CARFDEDAEGYYGMDVW	15	IGKV1-5	IGKJ1	CQQYNAYWTF	8
		S8	S8V1-126	IGHV1-69 or IGHV1-69D	IGHD3-10	IGHJ5	CATTHPPRGEGVVLGIIEKGFDPW	22	IGKV1-39 or IGKV1D-39	IGLJ2 or IGLJ3	CQQTFGAPYNF	9
		S8	S8V1-140	IGHV3-33	IGHD5-12	IGHJ6	CARTDMDVEGYYGMDVW	15	IGKV1-5	IGKJ1	CQQYYTYSWTF	9
		S8	S8V1-170	IGHV3-33	IGHD5-12	IGHJ6	CARTDMDVEGYYGMDVW	15	IGKV1-5	IGKJ1	CQQYYTYSWTF	9
		S8	S8V2-14	IGHV1-69 or IGHV1-69D	IGHD3-3	IGHJ5	CARSHPPGGEGVVFGILEKGFDPW	22	IGKV1-39 or IGKV1D-39	IGKJ2	CQQTYGSPYTF	9
		S8	S8V2-56	IGHV3-13	IGHD3-9	IGHJ6	CAGGDYDIEGYYGMDVW	15	IGKV1-5	IGKJ4	CQQYYSYPLTF	9
		S8	S8V2-58	IGHV3-23	IGHD6-19	IGHJ4	CAKEDIAVAGYYFDYW	14	IGKV3-11	IGKJ2	CQQRSNWPRCSF	10
		S8	S8V2-88	IGHV3-33	IGHD2-2	IGHJ6	CARIDMDVEGYYAMDVW	15	IGKV1-5	IGKJ1	CQHYDHYSWTF	9
		S8	S8V2-124	IGHV3-33	IGHD2-2	IGHJ6	CGRLDMDVEGYYGMDVW	15	IGKV1-5	IGKJ1	CQHYDHYSWTF	9
		*Antibody sequences have been deposited in NCBI GenBank accession numbers OR669534-OR669571 and OR725558- OR725601

## Sheet: Figure 4AB 
		H1N1				H3N2					H5	B		Antibody
	Bmem	1990	2006	2009	2009X	1968	1994H	2005H	2005	2014	2004	2013	2004	IgG	κ	λ
	S5V2-42		3037		119432		212952	79235	4101					79281		43921
	S5V2-79		1324		85731		162740	5957	763					39958		24436
	S8V1-137	3779	29455	208	75965		1626							52710	39879
	S8V1-144		52		91306		192604	2521	146	2490				69186	57184
	S8V1-172		3951		22858		198316							51984	44466
	S8V2-40			89	94655		118319							39515	18372
	S8V2-67		3478		17112		186040							55685	39220
	S8V2-112				99402		209727							64519		66858
	S8V2-113		441	34860	130378		130174							62907		68493
	S8V2-117		1710	48827	132195		198826							68766		76612
		H1N1				H3N2					H5	B		Antibody
	Bmem	1990	2006	2009	2009X	1968	1994H	2005H	2005	2014	2004	2013	2004	IgG	κ	λ
	S5V2-28		79		80666	66	187721	37006	2243	164				59773		41786
	S5V2-34				23777		193466	101	44					58955		47090
	S5V2-35		449		61362		200655	73376	3483					69629		41537
	S5V2-44				83800		197622	32112	2206					65859		54640
	S5V2-46				60795		193614	21506	1805					51472		31283
	S5V2-51				75942		196373	624	92					65200		46601
	S5V2-67				72298		199258							77770	75443
	S5V2-73		60		53936		193535	23766	1531					69686		34542
	S5V2-74				83936		202165	272	39					68698		47430
	S5V2-77				63509		204231	76	115					77873		47078
	S5V2-81				87002		198531	54						78554	75624
	S5V2-82				50916		194114	18952	1595					60840		39822
	S5V2-86				1173		183611	9601	788					56434		34656
	S5V2-98				35417		178421	9765	890					46033		20076
	S5V2-99		954		72956		205378	85776	3779					75533	78758
	S5V2-100				72876		202812	6673	613					68039		53482
	S5V2-103				49065		203425	20825	1140					71468		47918
	S5V2-107				92611		189935	15888	983					72207		53073
	S5V2-112				4789		111801							77112	73058
	S5V2-113				10417		194466							70060	66859
	S5V2-116				76794		196135							79417	67585
	S8V1-126			249	34394		92475							17475	9131
	S8V1-140	7125	6646		44580		189015	21120	759	166				68255	47010
	S8V1-170	6295	3211		114288		187653	124077	6015	201				68766	65586
	S8V2-14				77441		204708							68698	51733
	S8V2-56				102808		183497	70753	3051					51620	27446
	S8V2-58				2906		2836	291						70174	70197			MFI
	S8V2-88	394	364		2580		1142	119						7814	3797			<100	100-1,000	1,000-10,000	10,000-100,000	>100,000
	S8V2-124	863	4390		110382		205253	146707	13164	195079				72536	57434

## Sheet: Figure S1A 
			Strain Name	K03.28	S8V1-172	S5V2-107	S8V2-124
			A/USSR/90/1977 X-67 (H1N1)	25	>50	>50	0.78125
			A/Chile/01/1983 (H1N1)	>50
			A/Beijing/262/1995 (H1N1)	>50
			A/Solomon Islands/03/2006 (H1N1)	0.195
			A/California/04/2009 (H1N1)		>50	>50	>50
			A/California/07/2009 NYMC X-181 (H1N1)		0.138	<0.049	<0.049
			A/Michigan/45/2015 (H1N1)		>50	25	1.5625
			A/Aichi/02/1968 (H3N2)	>50
			A/Victoria/03/1975 X-47 (H3N2)	>50
			A/Philippines/2/1982 (H3N2)	>50	>50	>50	50
			A/Shanghai/11/1987 X-99a (H3N2)	12.5
			A/Johannesburg/33/1994 X-123a (H3N2)	<0.049	0.195312	<0.049	<0.049
			A/Moscow/10/1999 X-137 (H3N2)	0.069	<0.049	<0.049	<0.049
			A/Wisconsin/67/2005 (H3N2)	>50
			A/Kansas/14/2017 NYMC X-327 (H3N2)		>50	>50	>50
				*endpoint values

## Sheet: UCA sequences
	S8V1-172 lineage UCA
	Vh	CAGGTGCAGCTGCAGGAGTCGGGCCCAGGACTGGTGAAGCCTTCGGAGACCCTGTCCCTCACCTGCACTGTCTCTGGTGGCTCCATCAGTAGTTACTACTGGAGCTGGATCCGGCAGCCCCCAGGGAAGGGACTGGAGTGGATTGGGTATATCTATTACAGTGGGAGCACCAACTACAACCCCTCCCTCAAGAGTCGAGTCACCATATCAGTAGACACGTCCAAGAACCAGTTCTCCCTGAAGCTGAGCTCTGTGACCGCTGCGGACACGGCCGTGTATTACTGTGCGAGAGATGATATTGTAGTAGGAGAGGGGTGGTACTACGGTATGGACGTCTGGGGCCAAGGGACCACGGTCACCGTCTCCTCA
	Vl	GAAATTGTGTTGACACAGTCTCCAGCCACCCTGTCTTTGTCTCCAGGGGAAAGAGCCACCCTCTCCTGCAGGGCCAGTCAGAGTGTTAGCAGCTACTTAGCCTGGTACCAACAGAAACCTGGCCAGGCTCCCAGGCTCCTCATCTATGATGCATCCAACAGGGCCACTGGCATCCCAGCCAGGTTCAGTGGCAGTGGGTCTGGGACAGACTTCACTCTCACCATCAGCAGCCTAGAGCCTGAAGATTTTGCAGTTTATTACTGTCAGCAGCGTAGCAACTGGCTCACTTTCGGCGGAGGGACCAAGGTGGAGATCAAAC
	S5V2-107 lineage UCA
	Vh	GAGGTGCAGCTGGTGGAGTCTGGGGGAGGCTTGGTAAAGCCTGGGGGGTCCCTTAGACTCTCCTGTGCAGCCTCTGGATTCACTTTCAGTAACGCCTGGATGAGCTGGGTCCGCCAGGCTCCAGGGAAGGGGCTGGAGTGGGTTGGCCGTATTAAAAGCAAAACTGATGGTGGGACAACAGACTACGCTGCACCCGTGAAAGGCAGATTCACCATCTCAAGAGATGATTCAAAAAACACGCTGTATCTGCAAATGAACAGCCTGAAAACCGAGGACACAGCCGTGTATTACTGTACCACAGAAAATGTGGTGGTAGGTGAGCACTGGTACTACGGTATGGACGTCTGGGGCCAAGGGACCACGGTCACCGTCTCCTCA
	Vl	CAGTCTGCCCTGACTCAGCCTGCCTCCGTGTCTGGGTCTCCTGGACAGTCGATCACCATCTCCTGCACTGGAACCAGCAGTGACGTTGGTGGTTATAACTATGTCTCCTGGTACCAACAGCACCCAGGCAAAGCCCCCAAACTCATGATTTATGAGGTCAGTAATCGGCCCTCAGGGGTTTCTAATCGCTTCTCTGGCTCCAAGTCTGGCAACACGGCCTCCCTGACCATCTCTGGGCTCCAGGCTGAGGACGAGGCTGATTATTACTGCAGCTCATATACAAGCAGCAGCACTCTCGACGTGGTATTCGGCGGAGGGACCAAGCTGACCGTCCTAG

## Sheet: Figure S8
					Antibody
				Pos. 226	S8 UCA 1	S8 UCA 2	S5 UCA	CR8033	S5V2-29
		H1N1	A/Chile/01/1983	Q	>100	>100	>100	>100	0.1494
			A/Texas/36/1991	Q	>100	>100	>100	>100	0.1429
			A/Solomon Islands/3/2006	R	>100	>100	>100	>100	0.2034
			A/Solomon Islands/3/2006-R226Q	Q
			A/California/04/2009	Q	>100	>100	>100	>100	0.1908
			A/California/07/2009(X-181)	R	42.99	45.9	>100	>100	0.2776
			A/Michigan/45/2015	Q	>100	>100	>100	>100	0.2144
			A/Michigan/45/2015-Q226R	R	>100	>100	>100	>100	0.2535
		H3N2	A/Philippines/02/1982	L	>100	>100	>100	>100	0.3072
			A/Johannesburg/33/1994	Q	>100	>100	0.2304	>100	0.2041
			A/Sydney/05/1997	I	>100	>100	0.2513	>100	0.17
			A/Moscow/10/1999	V	>100	>100	>100	>100	0.4001
			A/Fujian/411/2002	V	>100	>100	>100	>100	0.2058
				Kd in nM
				<1	1-5	5-25	25-100	>100

## Sheet: GISAID Acknowledgement
We gratefully acknowledge the authors, originating and submitting laboratories of the sequences from GISAID’s EpiFlu™ Database on which this research is based. The list is detailed below.
All submitters of data may be contacted directly via www.gisaid.org
Segment ID	Segment	Country	Collection date	Isolate-ID	Isolate name	Originating Lab	Submitting Lab	Authors
EPI1752480	HA	Australia	2020-Feb-16	EPI_ISL_483574	A/Tasmania/503/2020	Hobart Pathology	WHO Collaborating Centre for Reference and Research on Influenza	Deng,Y-M; Iannello,P; Lau,H; Todd,A; Spirason,N; Moselen,J; Aziz,A; Komadina,N.
EPI662594	HA	United States	2015-Sep-07	EPI_ISL_199532	A/Michigan/45/2015	Michigan Department of Community Health	Centers for Disease Control and Prevention
EPI1322979	HA	Australia	2018-Jan-01	EPI_ISL_331857	IVR-190(A/Brisbane/02/2018)	CSL Ltd	WHO Collaborating Centre for Reference and Research on Influenza	Deng,Y-M; Iannello,P; Lau,H; Kaye,M; Todd,A; Spirason,N; Komadina,N
EPI1661758	HA	United States	2019-Dec-19	EPI_ISL_404527	A/Wisconsin/588/2019	Wisconsin State Laboratory of Hygiene	Centers for Disease Control and Prevention
EPI1741926	HA	Australia	2019-Jan-01	EPI_ISL_459907	IVR-215(A/Victoria/2570/2019)	CSL Ltd	WHO Collaborating Centre for Reference and Research on Influenza	Deng,Y-M; Iannello,P; Lau,H; Todd,A; Spirason,N; Moselen,J; Aziz,A; Komadina,N.
