# Supplementary material for: A new class of antibodies that overcomes a steric barrier to cross-group neutralization of influenza viruses
Source: PLoS Biol. 2023 Dec 21;21(12):e3002415. doi: 10.1371/journal.pbio.3002415 (PMC10734940; doi:10.1371/journal.pbio.3002415)
Supplement: S2 Data — (XLSX) [file pbio.3002415.s011.xlsx]

## Sheet: KEY
	ABBREVIATED SHEET NAME	FULL STRAIN NAME
	1977 H1N1	A/USSR/90/1977(H1N1)
	1983 H1N1	A/Chile/01/1983(H1N1)
	1991 H1N1	A/Texas/36/1991(H1N1)
	2006 H1N1	A/Solomon Islands/3/2006 (H1N1)
	2006 R226Q H1N1	A/Solomon Islands/3/2006-R226Q(H1N1)
	2009 H1N1	A/California/04/2009(H1N1)
	2009 X181 H1N1	A/California/07/2009(X-181)(H1N1)
	2015 H1N2	A/Michigan/45/2015(H1N1)
	2015 Q226R H1N1	A/Michigan/45/2015-Q226R(H1N1)
	2018 IVR-190 H1N1	A/Brisbane/02/2018(IVR-190)(H1N1)
	2019 IVR-215 H1N1	A/Victoria/2570/2019(IVR-215)(H1N1)
	2019 H1N1	A/Wisconsin/588/2019(H1N1)
	1968 X31 H3N2	A/Aichi/02/1968(X-31)(H3N2)
	1982 H3N2	A/Philippines/02/1982(H3N2)
	1989 H1N1	A/Beijing/353/1989(H3N2)
	1994 H3N2	A/Johannesburg/33/1994(H3N2)
	1997 H3N2	A/Sydney/05/1997(H3N2)
	1999 H3N2	A/Moscow/10/1999(H3N2)
	2002 H3N2	A/Fujian/411/2002(H3N2)
	2005 H3N2	A/Wisconsin/67/2005(H3N2)
	2012 H3N2	A/Texas/50/2012(H3N2)
	2014 H3N2	A/Hong Kong/4801/2014(H3N2)
	2017 H3N2	A/Kansas/14/2017(H3N2)
	2020 IVR-221 H3N2	A/Tasmania53/2020(IVR-221)(H3N2)

## Sheet: 1977 H1N1
nM	S5V2-29			CR8033			K03.28			S8V1-172
500	0.58755	0.52065	0.50985	0.09205	0.04095	0.01225	0.07995	0.07805	0.07225	-0.00405	-0.00445	-0.00305
100	0.54615	0.53175	0.50745	0.07255	0.00545	-0.00485	0.02685	0.02495	0.02605	-0.00665	-0.00775	-0.00775
20	0.57575	0.55215	0.53725	0.00335	-0.00495	-0.00565	0.00195	0.00035	-0.00035	-0.01085	-0.00985	-0.00815
4	0.62695	0.58335	0.56085	0.00035	-0.00085	-0.00305	-0.00135	-0.00245	-0.00335	-0.00705	-0.00275	-0.00745
0.8	0.46775	0.44875	0.44295	-0.00405	-0.00395	-0.00425	-0.00335	-0.00465	-0.00315	-0.00785	-0.00965	-0.00915
0.16	0.27825	0.24155	0.23405	-0.00695	-0.00765	-0.00775	-0.00785	-0.00765	-0.00715	-0.00965	-0.01035	-0.00915
0.032	0.07795	0.07495	0.07235	-0.00505	-0.00645	-0.00785	-0.00745	-0.00745	-0.00825	-0.00885	-0.00945	-0.00885
0.0064	0.02015	0.01845	0.00175	0.00055	0.00035	0.00185	0.00045	-0.00025	-0.00045	-0.00215	-0.00275	-0.00315

## Sheet: 1983 H1N1
nM	S5V2-29			CR8033			K03.28			S8V1-172
500	0.593725	0.579925	0.627925	-0.01248	-0.00987	-0.00587	0.005925	0.012525	0.013925	0.010325	0.004625	0.007925
100	0.618325	0.617125	0.588525	-0.01278	-0.01148	-0.00987	-0.00257	-0.00067	0.001625	-0.00067	0.000225	0.001825
20	0.592525	0.656225	0.619425	-0.01658	-0.01318	-0.01048	-0.00808	-0.00597	0.007825	-0.00428	-0.00387	-0.00207
4	0.623725	0.694525	0.636525	-0.01168	-0.01078	-0.00718	-0.00528	-0.00347	-0.00057	-0.00368	0.000325	-0.00017
0.8	0.447325	0.464725	0.491525	-0.01418	-0.01188	-0.00858	-0.00808	-0.00118	-0.00357	-0.00487	-0.00418	0.001025
0.16	0.177725	0.177725	0.182825	-0.01258	-0.00768	-0.00727	-0.00447	-0.00328	-0.00268	-0.00318	-0.00057	-0.00218
0.032	0.042425	0.056025	0.045425	-0.00958	-0.00487	-0.00088	-0.00337	-0.00247	-0.00247	-0.00247	-0.00337	-0.00097
0.0064	-0.00197	0.002125	-0.00418	-0.00147	0.011625	0.000125	0.000825	0.001125	0.000425	0.014325	0.002925	0.003625

## Sheet: 1991 H1N1
nM	S5V2-29			CR8033			K03.28			S8V1-172
500	0.5712	0.5291	0.5016	0.0128	-0.0046	-0.0044	0.0563	0.0581	0.059	0.0059	0.0054	0.0067
100	0.5723	0.493	0.5151	0.0169	-0.0045	-0.006	0.0068	0.0088	0.0087	-0.003	-0.0033	-0.0022
20	0.5461	0.5258	0.4682	-0.0033	-0.0059	-0.0069	-0.0037	-0.0031	-0.0035	-0.0065	-0.0078	-0.0071
4	0.5293	0.5877	0.4968	-0.0044	-0.0054	-0.0046	-0.0028	-0.0024	-0.0027	-0.0053	-0.0046	-0.0041
0.8	0.4436	0.4279	0.4204	-0.0048	-0.0058	-0.0059	-0.0058	-0.0044	-0.0034	-0.0067	-0.0072	0.0026
0.16	0.2099	0.2075	0.2026	-0.0052	-0.0055	-0.006	-0.005	-0.006	-0.0056	-0.007	-0.007	-0.0068
0.032	0.0729	0.072	0.0661	-0.0034	0.0002	-0.0041	-0.0034	-0.0042	-0.0037	-0.0039	-0.0052	-0.0046
0.0064	0.0159	0.0155	-0.0007	-0.0018	0.0019	0.002	0.0126	-0.0027	0.0001	-0.0008	-0.0024	-0.0014

## Sheet: 2006 H1N1
nM	S5V2-29			CR8033			K03.28			S8V1-172
500	0.2892	0.2798	0.2813	0.0082	0.0073	0.0083	0.2926	0.2521	0.2476	0.2249	0.2392	0.2427
100	0.2875	0.2527	0.2612	-0.0015	-0.0038	-0.0033	0.2471	0.2492	0.2464	0.1877	0.1867	0.2023
20	0.2605	0.2853	0.2636	0.0016	-0.0052	-0.0052	0.2761	0.267	0.2556	0.1372	0.1501	0.1403
4	0.2862	0.2765	0.2706	-0.003	-0.0036	-0.0027	0.2471	0.2751	0.2446	0.0868	0.0855	0.0821
0.8	0.3169	0.2433	0.2232	-0.0031	-0.0039	-0.0045	0.2153	0.2523	0.2121	0.042	0.0385	0.0371
0.16	0.15	0.1328	0.1245	0.0018	-0.0035	-0.0045	0.1073	0.1235	0.1243	0.0087	0.0091	0.0094
0.032	0.0419	0.0382	0.0399	-0.0036	-0.0046	-0.0036	0.0425	0.0438	0.0342	0.0001	-0.001	-0.0005
0.0064	0.0118	0.0118	-0.0012	-0.0009	-0.0036	-0.0028	0.0087	0.0085	0.003	0.0004	-0.0023	0.001

## Sheet: 2006 R226Q H1N1
nM	S5V2-29			CR8033			K03.28			S8V1-172
500	0.521975	0.537775	0.556675	0.056875	0.000575	0.001275	-0.00083	-0.00113	0.000675	-0.00013	0.001875	0.001575
100	0.520575	0.548075	0.563775	-0.00443	-0.00383	-0.00413	-0.00573	-0.00443	-0.00163	-0.00093	-0.00133	-0.00023
20	0.595575	0.590075	0.613375	-0.00833	-0.00673	-0.00793	-0.00703	-0.00783	-0.00643	-0.00583	-0.00783	-0.00443
4	0.543875	0.619175	0.669175	-0.00623	-0.00573	-0.00593	-0.00673	-0.00653	-0.00353	-0.00403	-0.00183	-0.00283
0.8	0.471775	0.395075	0.381075	-0.00823	-0.00873	-0.00893	-0.00843	-0.00933	-0.00813	-0.00723	-0.00603	-0.00573
0.16	0.243175	0.200875	0.185775	-0.00733	-0.00693	-0.00793	-0.00753	-0.01013	0.014975	-0.00543	-0.00533	-0.00453
0.032	0.073275	0.068175	0.068275	-0.00463	-0.00433	-0.00473	-0.00463	-0.00443	-0.00363	-0.00373	-0.00173	-0.00163
0.0064	0.017975	0.017775	0.000475	-0.00183	0.003375	-0.00113	-0.00123	0.002075	-0.00113	0.002275	0.005475	0.001775

## Sheet: 2009 H1N1
nM	S5V2-29			CR8033			K03.28			S8V1-172
500	0.599775	0.487575	0.556675	0.000575	0.001475	0.003175	0.552375	0.510475	0.564475	0.010275	0.011975	0.013475
100	0.581975	0.625175	0.626175	0.002475	-0.00153	-0.00072	0.545075	0.564775	0.570775	0.001175	0.002275	0.003475
20	0.633675	0.541675	0.584075	-0.00593	-0.00493	0.006175	0.546075	0.556875	0.616975	-0.00483	-0.00422	-0.00122
4	0.622775	0.550175	0.588575	-0.00393	-0.00253	-0.00262	0.590475	0.595275	0.598875	7.5e-05	0.001075	0.003175
0.8	0.506075	0.507675	0.458175	-0.00203	-0.00253	-0.00343	0.506675	0.479275	0.555675	-0.00193	-0.00103	0.001275
0.16	0.229575	0.237875	0.227575	-0.00182	-0.00262	-0.00312	0.234375	0.249475	0.213875	-0.00222	-0.00092	0.000675
0.032	0.067275	0.065675	0.079175	-0.00303	-0.00422	-0.00443	0.073575	0.088075	0.058575	-2.5e-05	-0.00352	-0.00182
0.0064	0.019975	0.015575	0.000275	-0.00052	-0.00193	-0.00243	0.020875	0.023175	-2.5e-05	0.000575	0.000775	0.002175

## Sheet: 2009 X181 H1N1
nM	S5V2-29			CR8033			K03.28			S8V1-172
500	0.696	0.6705	0.7017	-0.0017	-0.004	-0.0041	0.7195	0.7432	0.7373	0.5319	0.5845	0.6008
100	0.7074	0.6424	0.685	-0.0035	-0.0069	-0.0066	0.748	0.7468	0.7123	0.5548	0.5518	0.5559
20	0.6934	0.7054	0.6786	-0.0078	-0.008	-0.0083	0.6803	0.7266	0.7653	0.4688	0.4987	0.5215
4	0.6882	0.7028	0.683	-0.0055	-0.0058	-0.0068	0.7614	0.7466	0.723	0.4073	0.4228	0.4431
0.8	0.4949	0.4593	0.4643	-0.0056	-0.0057	0.0063	0.6175	0.6144	0.6505	0.2351	0.2364	0.2542
0.16	0.226	0.2095	0.2097	-0.0057	-0.005	-0.0051	0.3371	0.3418	0.35	0.0697	0.0693	0.0729
0.032	0.0688	0.0624	0.0573	-0.0052	-0.0045	-0.0057	0.1247	0.1153	0.1129	0.0124	0.0131	0.0163
0.0064	0.0156	0.0213	-0.0015	-0.0006	-0.0007	-0.001	0.0315	0.0311	0.0011	0.0033	0.0035	0.0014

## Sheet: 2015 H1N1
nM	S5V2-29			CR8033			K03.28			S8V1-172
500	0.3813	0.4061	0.378	0.0068	0.0042	0.0179	0.3445	0.3608	0.3295	0.0031	0.0014	0.0038
100	0.3937	0.3729	0.3864	0.0053	-0.0025	0.0149	0.3389	0.345	0.3453	0.0002	-0.0023	-0.0037
20	0.3939	0.3692	0.3715	0.0307	0.051	-0.0032	0.3814	0.3958	0.334	-0.0048	-0.0041	-0.004
4	0.4077	0.3747	0.392	-0.0028	-0.0026	-0.0025	0.359	0.356	0.348	0	-0.0036	-0.0056
0.8	0.3199	0.3309	0.3173	-0.0035	-0.0002	-0.0026	0.3427	0.3293	0.3186	-0.0039	-0.0049	-0.0059
0.16	0.167	0.1522	0.1449	-0.0026	0.0023	-0.0028	0.1905	0.1973	0.1741	-0.0044	-0.0054	-0.0043
0.032	0.0515	0.0459	0.05	-0.0013	-0.0011	-0.0007	0.0815	0.0812	0.0728	-0.0056	-0.0042	-0.0048
0.0064	0.01	0.0119	-0.0008	-0.0007	-0.0013	0.0002	0.0238	0.0224	-0.0001	0.0006	0.0003	0.0007

## Sheet: 2015 Q226R H1N1
nM	S5V2-29			CR8033			K03.28			S8V1-172
500	0.21035	0.19505	0.20645	0.00845	0.00505	0.02325	0.27615	0.32595	0.23435	0.09425	0.09095	0.09245
100	0.22615	0.23145	0.24875	0.00775	0.00545	-0.00475	0.26505	0.32655	0.26095	0.05325	0.05445	0.05135
20	0.24355	0.21245	0.22825	-0.00455	-0.00495	-0.00585	0.26575	0.31055	0.26535	0.02575	0.02815	0.02665
4	0.21665	0.24145	0.22525	-0.00325	-0.00325	-0.00155	0.30385	0.26585	0.24075	0.00815	0.00715	0.00575
0.8	0.16445	0.14895	0.16605	-0.00395	-0.00335	-0.00455	0.24795	0.25185	0.23615	-0.00175	-0.00095	-0.00295
0.16	0.06605	0.06335	0.06525	-0.00345	-0.00375	-0.00385	0.16425	0.20405	0.14595	-0.00275	-0.00115	-0.00375
0.032	0.01845	0.01995	0.02565	-0.00155	-0.00115	-0.00135	0.04925	0.07005	0.05735	-0.00065	-0.00155	0.00265
0.0064	0.00545	0.00335	5e-05	0.00115	-5e-05	-0.00025	0.01645	0.01595	0.00045	0.00365	0.00015	-0.00025

[truncated: 15 more sheets: 2018 IVR-190 H1N1, 2019 IVR-215 H1N1, 2019 H1N1, 1968 X31 H3N2, 1982 H3N2, 1989 H3N2, 1994 H3N2, 1997 H3N2, 1999 H3N2, 2002 H3N2, 2005 H3N2, 2012 H3N2, 2014 H3N2, 2017 H3N2, 2020 IVR-221 H3N2]
