# Supplementary material for: A new class of antibodies that overcomes a steric barrier to cross-group neutralization of influenza viruses
Source: PLoS Biol. 2023 Dec 21;21(12):e3002415. doi: 10.1371/journal.pbio.3002415 (PMC10734940; doi:10.1371/journal.pbio.3002415)
Supplement: S3 Data — (NEWICK) [file pbio.3002415.s012.newick]

((S8V1-137:0.071795,(S8V1-144:0.043696,(S8V2-67:0.001946,S8V1-172:0.000080):0.059758):0.004412):0.003919);
