# Supplementary material for: A new class of antibodies that overcomes a steric barrier to cross-group neutralization of influenza viruses
Source: PLoS Biol. 2023 Dec 21;21(12):e3002415. doi: 10.1371/journal.pbio.3002415 (PMC10734940; doi:10.1371/journal.pbio.3002415)
Supplement: S4 Data — (NEWICK) [file pbio.3002415.s013.newick]

((((S5V2-98:0.074555,(S5V2-107:0.036631,S5V2-79:0.077381):0.030312):0.008838,(S5V2-86:0.060012,((S5V2-34:0.063278,(S5V2-82:0.073235,((S5V2-103:0.009598,S5V2-100:0.015396):0.000080,S5V2-69:0.011504):0.008678):0.016929):0.003612,(S5V2-51:0.0016,S5V2-44:0.011837):0.038364):0.048828):0.011997):0.011037,((S5V2-64:0.044469,S5V2-42:0.058772):0.016063,(S5V2-74:0.055066,(S5V2-46:0.092817,S5V2-35:0.070022):0.009264):0.003039):0.000080):0.018222);
