# Supplementary material for: A new class of antibodies that overcomes a steric barrier to cross-group neutralization of influenza viruses
Source: PLoS Biol. 2023 Dec 21;21(12):e3002415. doi: 10.1371/journal.pbio.3002415 (PMC10734940; doi:10.1371/journal.pbio.3002415)
Supplement: S5 Data — (XLSX) [file pbio.3002415.s014.xlsx]

## Sheet: KEY
	ABBREVIATED SHEET NAME	FULL STRAIN NAME
	1983 H1N1	A/Chile/01/1983(H1N1)
	1991 H1N1	A/Texas/36/1991(H1N1)
	2006 H1N1	A/Solomon Islands/3/2006 (H1N1)
	2006 R226Q H1N1	A/Solomon Islands/3/2006-R226Q(H1N1)
	2009 H1N1	A/California/04/2009(H1N1)
	2009 X181 H1N1	A/California/07/2009(X-181)(H1N1)
	2015 H1N2	A/Michigan/45/2015(H1N1)
	2015 Q226R H1N1	A/Michigan/45/2015-Q226R(H1N1)
	1982 H3N2	A/Philippines/02/1982(H3N2)
	1994 H3N2	A/Johannesburg/33/1994(H3N2)
	1997 H3N2	A/Sydney/05/1997(H3N2)
	1999 H3N2	A/Moscow/10/1999(H3N2)
	2002 H3N2	A/Fujian/411/2002(H3N2)

## Sheet: 1983 H1N1
nM	S5V2-29			CR8033			S8 UCA			S5 UCA
500	0.4356	0.3869	0.4421	-0.00402	-0.00521	-0.00348	-0.0022	-0.002	-0.0023	-0.0038	-0.0027	-0.0038
100	0.411	0.3964	0.4958	-0.00346	-0.00423	-0.00461	-0.0038	-0.0042	-0.0043	-0.0046	-0.0041	-0.0051
20	0.4211	0.4127	0.3862	-0.00382	-0.00591	-0.00601	-0.0053	-0.0061	-0.0061	-0.0057	-0.0048	-0.0055
4	0.4228	0.4328	0.4486	-0.00402	-0.00421	-0.00382	-0.0057	-0.0027	-0.0038	-0.0033	-0.0045	-0.0038
0.8	0.3719	0.3412	0.3615	-0.00617	-0.00271	-0.00473	-0.0045	-0.0051	-0.0054	-0.0051	-0.0053	-0.0055
0.16	0.2407	0.1827	0.2435	-0.00589	-0.00517	-0.00445	-0.0049	-0.0044	-0.0046	-0.0051	-0.0048	-0.0046
0.032	0.0734	0.0793	0.0671	-0.00378	-0.00432	-0.00396	-0.0041	-0.0033	-0.0045	-0.0028	-0.0033	-0.0031
0.0064	0.0246	0.0198	-0.0009	-0.00168	-0.00122	-0.0003	-0.0005	0.0002	-0.0007	-0.0013	-0.0007	-0.0006

## Sheet: 1991 H1N1
nM	S5V2-29			CR8033			S8 UCA			S5 UCA
500	0.29015	0.28815	0.30885	-0.00331	-0.0043	-0.00203	0.00515	0.00605	0.00495	0.00025	0.00045	-0.00035
100	0.31675	0.31705	0.32835	-5.1e-05	-0.00374	-0.00374	-0.00255	-0.00225	-0.00185	-0.00045	-0.00385	-0.00455
20	0.35065	0.28865	0.31615	-0.00689	-0.006	-0.00461	-0.00465	-0.00445	-0.00495	0.00015	-0.00645	-0.00555
4	0.30455	0.30005	0.33675	-0.00567	-0.00481	-0.00348	-0.00405	-0.00315	-0.00385	-0.00655	-0.00505	-0.00485
0.8	0.30445	0.25635	0.30665	-0.00917	-0.00544	-0.0039	-0.00505	-0.00535	-0.00605	-0.00795	-0.00625	-0.00505
0.16	0.17225	0.15215	0.15735	0.006845	0.005969	-0.00455	-0.00455	-0.00455	-0.00555	-0.00715	-0.00585	-0.00495
0.032	0.05235	0.05295	0.05545	-0.00597	-0.00454	-0.00368	-0.00325	-0.00335	-0.00345	-0.00715	-0.00415	-0.00375
0.0064	0.01585	0.01755	0.00095	-0.00512	-0.00036	5.07e-05	-0.00115	-0.00055	-0.00055	-0.00595	-0.00195	-0.00025

## Sheet: 2006 H1N1
nM	S5V2-29			CR8033			S8 UCA			S5 UCA
500	0.20675	0.21515	0.20515	-0.00092	-0.0005	-0.00134	0.00695	0.00245	0.00315	0.00525	-0.00055	0.00315
100	0.22015	0.23325	0.22545	-0.00835	-0.00751	-0.00891	0.00735	-0.00195	0.00375	-0.00585	0.00015	-0.00085
20	0.25775	0.21955	0.21185	-0.01092	-0.01027	-0.01092	-0.00625	-0.00585	0.01465	-0.00725	0.00415	-0.00685
4	0.21785	0.20785	0.22315	-0.01083	-0.01019	-0.00918	-0.00525	-0.00365	-0.00425	-0.00505	-0.00645	-0.00405
0.8	0.20055	0.15095	0.17455	-0.01123	-0.01089	-0.01038	-0.01215	-0.00745	-0.00565	-0.00765	-0.00735	-0.00745
0.16	0.09735	0.10385	0.09845	-0.0119	-0.0115	-0.00978	0.00855	-0.00015	-0.00615	-0.00635	-0.00625	-0.00625
0.032	0.02755	0.03265	0.03105	-0.01158	-0.01137	-0.0118	-0.00575	-0.00575	-0.00465	-0.00615	-0.00565	-0.00605
0.0064	0.00715	0.00615	0.00615	0.0389	0.040845	-0.02917	-0.00275	-0.00265	-0.00185	-0.00445	-0.00345	-0.00275

## Sheet: 2006 R226Q H1N1
nM	S5V2-29			CR8033			S8 UCA			S5 UCA
500	0.32755	0.29405	0.31665	-0.00087	-0.00029	-0.00021	-0.00125	-0.00085	-0.00205	0.00255	0.00125	0.00055
100	0.33975	0.34895	0.32815	-0.00179	-0.00083	-0.00179	-0.00405	-0.00435	-0.00525	-0.00395	-0.00395	-0.00485
20	0.30085	0.34935	0.34245	-0.00378	-0.0012	-0.00254	-0.00365	-0.00535	-0.00605	-0.00465	-0.00545	-0.00505
4	0.35215	0.31855	0.34445	-0.00065	-0.00074	0.006455	-0.00575	-0.00355	-0.00535	-0.00435	-0.00485	-0.00415
0.8	0.29585	0.30375	0.31025	-0.00418	-0.00391	-0.00372	-0.00565	-0.00575	-0.00615	-0.00495	-0.00535	-0.00545
0.16	0.14475	0.14845	0.17775	-0.00344	-0.00249	-0.0024	-0.00445	-0.00315	0.00245	-0.00455	-0.00435	-0.00425
0.032	0.05685	0.04805	0.05115	-0.002	-0.00169	-0.00153	-0.00285	0.00025	-0.00275	-0.00325	-0.00335	-0.00315
0.0064	0.01435	0.01545	0.00225	-0.00038	0.000548	0.000379	-0.00165	-0.00125	-0.00105	0.00085	-0.00195	-0.00115

## Sheet: 2009 H1N1
nM	S5V2-29			CR8033			S8 UCA			S5 UCA
500	0.3253	0.3484	0.3704	0.009301	-0.00072	0.00493	-0.0018	-0.0032	-0.0027	-0.0018	-0.0026	-0.0034
100	0.3074	0.3622	0.3475	-0.00403	-0.00349	-0.0007	-0.0042	0.0137	-0.0047	-0.0043	-0.0047	-0.0051
20	0.347	0.3783	0.3832	-0.00514	-0.00641	-0.00493	-0.0051	-0.0057	-0.006	-0.0053	-0.0054	-0.0053
4	0.3469	0.337	0.351	-0.00279	-0.00379	-0.00306	-0.0054	-0.0013	-0.0045	-0.0041	-0.004	-0.0037
0.8	0.3114	0.2946	0.2909	-0.00576	-0.00434	-0.00528	-0.0052	-0.0055	-0.0056	-0.0052	-0.0046	-0.005
0.16	0.1583	0.1478	0.1595	-0.00529	-0.00511	-0.00502	-0.0027	-0.0041	-0.004	-0.0041	-0.0039	-0.004
0.032	0.0577	0.0471	0.0486	-0.00289	-0.00274	-0.00312	-0.003	-0.0032	-0.0037	-0.0035	-0.0031	-0.0032
0.0064	0.0089	0.0122	0.0002	-0.00201	-0.00036	-0.00058	-0.0007	-0.0005	-0.001	-0.0006	-0.0006	0.001

## Sheet: 2009 X181 H1N1
nM	S5V2-29			CR8033			S8 UCA			S5 UCA
500	0.374025	0.344325	0.335425	-0.00636	-0.00647	-0.0058	0.290725	0.301325	0.296225	-0.00378	-0.00368	-0.00157
100	0.409425	0.352625	0.357825	-0.00619	-0.00578	-0.00578	0.226925	0.238425	0.209625	-0.00447	-0.00278	-0.00378
20	0.378625	0.376525	0.404125	-0.00714	-0.00746	-0.0063	0.098425	0.105825	0.101525	-0.00497	-0.00488	-0.00428
4	0.365825	0.357725	0.377325	-0.00639	-0.0049	-0.0052	0.026825	0.027725	0.031925	-0.00468	-0.00438	-0.00408
0.8	0.279325	0.271525	0.288325	-0.00639	-0.00543	-0.00552	0.000325	0.001025	0.003625	-0.00538	-0.00248	-0.00268
0.16	0.133525	0.130025	0.134925	-0.00533	-0.00382	-0.00439	-0.00338	0.000925	-0.00228	-0.00468	-0.00418	-0.00397
0.032	0.036825	0.037525	0.042125	-0.00188	0.002601	-0.00171	-0.00288	0.001925	-0.00288	-0.00328	-0.00378	-0.00307
0.0064	0.016525	0.010125	-0.00098	-0.00253	-0.00223	0.001575	-0.00017	-7.5e-05	0.001225	-0.00228	-0.00107	-0.00048

## Sheet: 2015 H1N1
nM	S5V2-29			CR8033			S8 UCA			S5 UCA
500	0.385975	0.333275	0.326175	-0.00306	-0.00394	-0.00372	-0.00343	-0.00443	-0.00472	-0.00522	-0.00553	-0.00553
100	0.332875	0.344975	0.418075	-0.00626	-0.00648	-0.00626	-0.00593	0.005875	-0.00572	-0.00593	-0.00572	-0.00603
20	0.333575	0.343075	0.315775	-0.00653	-0.00137	-0.00564	-0.00672	-0.00653	-0.00422	-0.00693	-0.00653	-0.00662
4	0.389975	0.388375	0.381775	-0.00549	-0.00561	-0.00537	-0.00503	-0.00503	-0.00493	-0.00593	-0.00662	-0.00533
0.8	0.273475	0.279375	0.301875	-0.0059	-0.00571	-0.0059	-0.00693	-0.00683	-0.00723	-0.00603	-0.00622	-0.00583
0.16	0.154275	0.146675	0.140775	-0.00594	-0.00543	-0.00563	-0.00543	-0.00672	-0.00343	0.001675	-0.00553	-0.00553
0.032	0.041775	0.041775	0.062375	-0.00446	-0.00199	-0.00391	-0.00543	-0.00443	-0.00483	-0.00472	-0.00293	-0.00293
0.0064	0.015075	0.016675	0.002175	-0.00178	0.00042	-0.00074	-0.00273	-0.00372	-0.00343	-0.00383	-0.00322	0.004075

## Sheet: 2015 Q226R H1N1
nM	S5V2-29			CR8033			S8 UCA			S5 UCA
500	0.225525	0.224325	0.225025	-0.00381	-0.00635	-0.00503	0.085925	0.092725	0.092525	-0.00858	-0.00658	-0.00538
100	0.237325	0.248025	0.238325	-0.00717	-0.00778	-0.00521	0.040925	0.043725	0.043925	-0.00398	-0.00518	-0.00508
20	0.256125	0.234625	0.239125	-0.00752	-0.00715	-0.00814	0.008725	0.008825	0.008725	-0.00838	-0.00758	-0.00618
4	0.243025	0.235725	0.232925	-0.00582	-0.00522	-0.0057	-0.00148	0.001225	-0.00068	-0.00848	-0.00618	-0.00438
0.8	0.195525	0.184525	0.187525	-0.00672	-0.00505	-0.00541	-0.00458	-0.00478	-0.00568	-0.00858	-0.00648	-0.00578
0.16	0.088125	0.088825	0.084425	-0.00684	-0.0066	-0.00563	-0.00498	-0.00508	-0.00388	-0.00818	-0.00658	-0.00508
0.032	0.025125	0.026225	0.025125	-0.00575	-0.00365	-0.00513	-0.00328	-0.00238	-0.00418	-0.00678	-0.00508	-0.00368
0.0064	0.005625	0.008625	0.000325	-0.00148	-0.00021	-0.00134	-0.00118	-0.00138	-0.00058	-0.00458	-0.00368	-7.5e-05

## Sheet: 1982 H3N2
nM	S5V2-29			CR8033			S8 UCA			S5 UCA
500	0.57905	0.42185	0.43255	-0.00198	-0.00147	0.022845	-0.00245	-0.00185	-0.00165	-0.00305	-0.00205	-0.00235
100	0.42035	0.45055	0.43645	0.006835	-0.00099	-0.00018	-0.00295	-0.00315	-0.00375	-0.00065	-0.00365	-0.00375
20	0.44155	0.37435	0.41115	-0.0057	-0.00477	-0.00477	-0.00465	-0.00535	-0.00535	-0.00165	-0.00305	-0.00345
4	0.38065	0.43495	0.39065	-0.00553	-0.0048	-0.00371	-0.00255	-0.00135	-0.00335	-0.00145	-0.00245	-0.00305
0.8	0.30285	0.30335	0.30535	-0.00538	-0.00562	-0.0042	-0.00245	-0.00455	-0.00215	-0.00515	-0.00415	-0.00385
0.16	0.16895	0.15475	0.16095	-0.00425	-0.00367	-0.00425	-0.00415	-0.00405	-0.00515	-0.00285	-0.00355	-0.00385
0.032	0.05185	0.05465	0.05625	-0.00317	-0.00052	-0.00329	-0.00245	-0.00265	-0.00305	-0.00255	-0.00285	-0.00225
0.0064	0.01785	0.01725	0.00105	-0.00436	-0.00081	-0.00377	0.00025	-0.00015	-0.00035	-0.00065	-0.00045	0.00015

[truncated: 4 more sheets: 1994 H3N2, 1997 H3N2, 1999 H3N2, 2002 H3N2]
